# Supplementary material for: Export of ice nucleating particles from a watershed
Source: R Soc Open Sci. 2017 Aug 30;4(8):170213. doi: 10.1098/rsos.170213 (PMC5579090; doi:10.1098/rsos.170213)
Supplement: Measured INP concentrations [file rsos170213supp1.txt]

#Department of Environmental Sciences, University of Basel, Bernoullistrasse 32, CH-4056 Basel
#
#Concentrations [mL-1] of ice nucleating particles (INP) active at temperatures between -2 and -10°C
#Measured in the Rhein by Basel, between 10.06.2015 and 20.10.2016
#Filter rating states the nominal micron rating of the filter with which the sample was filtered prior to cooling.
#
#		INP [mL-1] active between -2 and -10°C 																
#	Temperature [°C]	-2	-2.5	-3	-3.5	-4	-4.5	-5	-5.5	-6	-6.5	-7	-7.5	-8	-8.5	-9	-9.5	-10
#Date	Filter rating [um]																	
10.06.2015	5	0	0	0	0	0	0	0	4	27	29	32	44	50	53	80	94	129
10.06.2015	0.2	0	0	0	0	0	2	2	6	10	13	13	22	29	35	50	56	75
19.06.2015	5	0	0	0	0	0	0	2	6	10	10	10	24	29	37	55	77	112
19.06.2015	0.2	0	0	0	0	0	0	0	8	17	19	19	26	37	40	42	55	66
24.06.2015	5	0	0	0	0	0	0	4	47	94	116	145	185	199	232	232	232	283
24.06.2015	0.2	0	0	0	0	0	0	4	50	94	129	145	199	199	199	232	232	324
01.07.2015	5	0	0	0	0	0	0	0	0	0	2	6	8	10	13	17	19	38
01.07.2015	0.2	0	0	0	0	0	0	0	0	0	2	4	4	6	6	15	24	50
10.07.2015	5	0	0	0	0	0	0	0	2	4	6	8	8	8	10	13	29	53
10.07.2015	0.2	0	0	0	0	0	0	0	0	4	4	4	8	8	10	13	22	27
16.07.2015	5	0	0	0	0	0	0	0	2	2	4	4	4	10	10	15	19	32
16.07.2015	0.2	0	0	0	0	0	2	2	4	4	4	6	6	8	13	13	13	24
23.07.2015	5	0	0	0	0	0	0	0	0	1	1	2	2	2	3	6	11	20
23.07.2015	0.2	0	0	0	0	0	0	0	0	1	1	3	4	5	5	7	11	17
27.07.2015	5	0	0	0	0	0	0	0	6	19	29	37	40	55	58	62	62	73
27.07.2015	0.2	0	0	0	0	0	0	0	4	12	19	24	24	29	29	31	37	62
08.08.2015	5	0	0	0	0	0	0	0	1	2	3	3	3	5	10	18	23	26
08.08.2015	0.2	0	0	0	0	0	0	0	0	1	1	1	2	6	7	12	18	40
13.08.2015	0.2	0	0	0	0	0	0	1	10	17	23	25	25	28	28	32	32	39
13.08.2015	5	0	0	0	0	0	0	2	10	22	29	35	41	47	53	56	64	75
20.08.2015	5	0	0	0	0	0	0	0	0	2	2	2	2	2	4	8	14	21
20.08.2015	0.2	0	0	0	0	0	0	0	1	2	3	5	7	9	11	15	16	26
26.08.2015	0.2	0	0	0	0	0	0	0	1	3	5	7	11	13	13	16	22	29
26.08.2015	5	0	0	0	0	0	0	0	0	6	6	6	8	8	10	12	21	31
02.09.2015	0.2	0	0	0	0	0	0	0	2	5	5	7	8	8	9	11	16	23
02.09.2015	5	0	0	0	0	0	2	2	6	10	10	12	17	19	21	21	21	29
11.09.2015	0.2	0	0	0	0	0	0	0	1	1	1	1	2	2	4	7	9	16
11.09.2015	5	0	0	0	0	0	0	0	0	2	2	2	2	4	6	8	17	21
16.09.2015	0.2	0	0	0	0	0	0	0	0	1	1	2	3	4	5	6	10	18
16.09.2015	5	0	0	0	0	0	0	0	0	0	4	6	6	8	8	10	14	17
23.09.2015	0.2	0	0	0	0	0	0	0	2	3	5	8	11	11	12	16	26	33
23.09.2015	5	0	0	0	0	0	0	0	0	0	2	8	10	12	17	19	26	42
01.10.2015	0.2	0	0	0	0	0	0	0	1	1	1	2	3	4	6	9	19	26
01.10.2015	5	0	0	0	0	0	0	0	2	2	8	8	8	14	14	29	34	42
08.10.2015	0.2	0	0	0	0	0	1	2	6	9	12	18	18	19	26	33	40	40
08.10.2015	5	0	0	0	0	0	0	6	10	10	10	12	17	21	26	37	49	55
15.10.2015	0.2	0	0	0	0	0	0	0	0	1	1	1	2	2	5	10	15	19
15.10.2015	5	0	0	0	0	0	0	0	0	0	0	0	0	4	6	8	10	17
23.10.2015	0.2	0	0	0	0	0	0	0	0	4	8	10	17	19	19	24	31	52
23.10.2015	5	0	0	0	0	0	0	0	2	2	2	8	8	10	17	26	37	52
29.10.2015	0.2	0	0	0	0	0	0	0	0	0	0	0	2	2	2	6	13	17
29.10.2015	5	0	0	0	0	0	0	2	2	2	2	4	4	4	4	6	13	15
05.11.2015	5	0	0	0	0	0	0	0	1	1	3	4	4	5	7	9	19	32
05.11.2015	0.2	0	0	0	0	0	0	0	0	0	1	2	3	3	5	8	14	23
09.11.2015	5	0	0	0	0	0	0	0	0	1	1	2	2	3	6	12	20	23
09.11.2015	0.2	0	0	0	0	0	0	0	0	0	1	1	1	2	3	6	15	28
22.11.2015	5	0	0	0	0	0	61	754	1735	2322	2833	3239	3932	3932	3932	3932	3932	3932
22.11.2015	0.2	0	0	0	0	0	20	1041	2140	3239	3239	3239	3932	3932	3932			
26.11.2015	5	0	0	0	0	0	0	61	171	171	243	243	294	321	405	405	498	498
26.11.2015	0.2	0	0	0	0	0	20	194	405	531	565	600	600	713	754	887	1041	1224
03.12.2015	0.2	0	0	0	0	0	0	17	50	153	214	214	232	255	255	324	393	393
03.12.2015	5	0	0	0	0	0	0	0	61	148	218	268	294	294	376	435	531	531
10.12.2015	5	0	0	0	0	0	2	2	6	10	13	13	22	24	29	38	47	80
10.12.2015	0.2	0	0	0	0	0	0	2	4	8	10	13	15	19	22	27	41	53
17.12.2015	5	0	0	0	0	0	0	8	10	13	15	19	27	27	32	38	41	71
17.12.2015	0.2	0	0	0	0	0	0	0	4	8	13	13	15	17	22	29	38	71
01.01.2016	5	0	0	0	0	0	0	1	1	3	4	6	8	9	13	19	23	25
01.01.2016	0.2	0	0	0	0	0	0	0	1	2	3	4	6	6	8	12	16	25
08.01.2016	5	0	0	0	0	0	40	243	466	565	600	674	713	713	754	841	887	987
08.01.2016	0.2	0	0	0	0	0	0	61	171	321	348	376	376	405	435	498	498	531
14.01.2016	5	0	0	0	0	0	40	148	376	466	498	531	600	636	796	841	987	1224
14.01.2016	0.2	0	0	0	0	0	40	243	321	376	466	565	565	565	600	636	636	674
22.01.2016	5	0	0	0	0	0	2	6	8	24	27	41	44	53	75	94	129	163
22.01.2016	0.2	0	0	0	0	0	0	2	4	8	13	22	24	38	60	64	89	137
30.01.2016	5	0	0	0	0	0	8	29	64	71	80	110	122	137	173	199	214	324
30.01.2016	0.2	0	0	0	0	0	4	29	41	50	64	89	116	116	153	185	214	324
08.02.2016	5	0	0	0	0	0	8	24	44	53	71	80	84	104	122	153	199	199
08.02.2016	0.2	0	0	0	0	0	10	19	27	38	47	67	71	71	84	99	129	163
16.02.2016	5	0	0	0	0	0	10	47	75	99	104	129	153	163	173	232	283	324
16.02.2016	0.2	0	0	0	0	0	4	44	75	110	122	137	153	173	214	255	283	324
24.02.2016	5	0	0	0	0	2	27	75	94	129	163	199	199	214	255	255	324	324
24.02.2016	0.2	0	0	0	0	2	27	47	80	99	129	137	163	185	255	324	324	393
02.03.2016	5	0	0	0	0	2	6	13	22	32	38	47	64	75	94	110	145	173
02.03.2016	0.2	0	0	0	0	2	2	6	13	13	24	29	29	35	50	75	110	137
10.03.2016	5	0	0	0	0	0	4	8	19	19	19	24	24	35	38	47	80	94
10.03.2016	0.2	0	0	0	0	2	4	10	13	15	17	22	22	27	44	50	60	71
16.03.2016	5	0	0	0	0	0	4	6	8	17	29	38	47	53	80	84	104	153
16.03.2016	0.2	0	0	0	0	0	0	0	4	17	24	35	44	50	60	71	99	129
24.03.2016	5	0	0	0	0	0	0	2	8	10	15	17	17	22	29	35	47	60
24.03.2016	0.2	0	0	0	0	0	0	2	8	15	19	24	27	29	38	41	56	89
31.03.2016	5	0	0	0	0	2	8	15	19	22	35	41	50	56	75	99	122	153
31.03.2016	0.2	0	0	0	0	0	0	6	10	17	27	32	38	47	67	80	116	145
08.04.2016	5	0	0	0	0	0	0	2	10	15	22	32	44	60	71	80	110	137
08.04.2016	0.2	0	0	0	0	0	0	4	8	15	29	41	44	50	71	80	104	129
14.04.2016	5	0	0	0	0	0	0	17	32	47	67	71	84	122	122	145	163	199
14.04.2016	0.2	0	0	0	0	0	0	17	38	56	60	64	67	67	71	71	75	94
24.04.2016	5	0	0	0	0	0	8	19	29	41	50	56	60	71	84	99	153	185
24.04.2016	0.2	0	0	0	0	0	2	10	17	24	29	38	38	38	50	56	99	122
28.04.2016	5	0	0	0	0	0	0	4	22	29	35	50	56	71	84	104	173	214
28.04.2016	0.2	0	0	0	0	2	4	6	13	17	22	32	35	50	64	89	116	153
04.05.2016	5	0	0	0	0	0	0	0	8	17	32	38	53	64	89	110	129	163
04.05.2016	0.2	0	0	0	0	0	0	0	2	6	19	22	27	38	44	71	99	153
15.05.2016	5	0	0	0	0	0	0	82	125	268	435	531	674	841	887	936	987	1367
15.05.2016	0.2	0	0	0	0	0	0	125	218	321	348	376	435	498	531	713	796	987
19.05.2016	5	0	0	0	0	0	0	0	17	19	24	32	38	53	67	94	122	173
19.05.2016	0.2	0	0	0	0	0	0	4	8	15	24	29	32	32	41	44	53	89
27.05.2016	5	0	0	0	0	0	2	15	22	32	38	41	47	56	67	84	116	163
27.05.2016	0.2	0	0	0	0	0	0	4	4	8	15	22	29	41	47	50	84	116
01.06.2016	5	0	0	0	0	0	4	10	24	38	44	60	80	84	104	129	145	173
01.06.2016	0.2	0	0	0	0	0	4	6	8	13	19	24	38	50	71	110	145	199
10.06.2016	5	0	0	0	0	0	2	6	24	50	84	122	137	199	199	232	255	283
10.06.2016	0.2	0	0	0	0	0	0	0	20	40	40	40	40	103	194	243	268	376
15.06.2016	5	0	0	0	0	0	0	0	8	19	35	41	50	53	64	80	99	137
15.06.2016	0.2	0	0	0	0	0	0	0	6	10	19	27	38	56	60	80	104	137
23.06.2016	5	0	0	0	0	0	0	0	2	4	4	8	15	17	22	38	60	80
23.06.2016	0.2	0	0	0	0	0	0	0	2	2	4	6	6	8	15	29	56	75
29.06.2016	5	0	0	0	0	0	0	0	2	4	4	10	13	19	29	41	60	94
29.06.2016	0.2	0	0	0	0	0	0	0	0	0	0	0	4	15	17	24	27	41
08.07.2016	5	0	0	0	0	0	0	0	0	2	2	2	2	4	8	15	24	44
08.07.2016	0.2	0	0	0	0	0	0	0	0	4	8	8	13	15	15	17	24	35
14.07.2016	5	0	0	0	0	2	4	8	38	75	99	116	145	163	173	255	324	393
14.07.2016	0.2	0	0	0	0	0	0	2	29	75	94	110	137	163	173	185	199	324
19.07.2016	5	0	0	0	0	0	0	0	0	0	0	0	4	6	13	27	38	71
19.07.2016	0.2	0	0	0	0	0	0	0	0	0	0	0	0	2	13	13	27	47
27.07.2016	5	0	0	0	0	0	0	0	19	27	35	44	60	67	75	75	75	110
27.07.2016	0.2	0	0	0	0	0	0	4	13	32	38	50	56	64	67	67	84	99
04.08.2016	5	0	0	0	0	0	0	0	2	8	10	10	10	10	13	22	32	47
04.08.2016	0.2	0	0	0	0	0	0	0	0	0	0	2	2	4	10	13	17	35
27.08.2016	5	0	0	0	0	0	0	0	0	0	1	2	2	3	6	11	19	21
27.08.2016	0.2	0	0	0	0	0	0	0	0	0	1	1	1	3	4	7	10	17
31.08.2016	5	0	0	0	0	0	0	0	1	1	2	3	4	7	12	19	32	
31.08.2016	0.2	0	0	0	0	0	0	0	1	1	1	2	4	6	9	13	21	32
09.09.2016	5	0	0	0	0	0	0	0	0	0	2	4	8	10	13	29	44	64
09.09.2016	0.2	0	0	0	0	0	0	0	0	2	2	2	6	8	8	22	29	50
16.09.2016	5	0	0	0	0	0	0	0	0	0	0	0	2	2	2	10	22	29
16.09.2016	0.2	0	0	0	0	0	0	0	0	0	0	0	0	0	0	0	6	15
22.09.2016	5	0	0	0	0	0	2	6	8	8	13	19	24	29	38	41	60	89
22.09.2016	0.2	0	0	0	0	0	0	2	8	17	22	24	35	41	50	60	75	104
03.10.2016	5	0	0	0	0	0	0	0	0	0	0	0	2	2	4	15	27	38
03.10.2016	0.2	0	0	0	0	0	0	0	0	0	0	2	2	2	6	8	13	27
07.10.2016	5	0	0	0	0	0	0	2	4	4	4	6	6	6	15	22	38	47
07.10.2016	0.2	0	0	0	0	0	0	0	0	0	2	2	2	6	6	10	13	19
14.10.2016	5	0	0	0	0	0	4	6	6	6	6	6	6	8	10	15	17	22
14.10.2016	0.2	0	0	0	0	0	0	0	0	0	2	4	4	6	8	15	19	24
20.10.2016	5	0	0	0	0	0	0	2	2	4	4	4	8	8	17	22	27	44
20.10.2016	0.2	0	0	0	0	0	0	2	2	2	2	6	6	8	15	17	19	35
